# Supplementary material for: Microbiota dysbiosis in inflammatory bowel diseases: in silico investigation of the oxygen hypothesis
Source: BMC Syst Biol. 2017 Dec 28;11:145. doi: 10.1186/s12918-017-0522-1 (PMC5745886; doi:10.1186/s12918-017-0522-1)
Supplement: Supplementary file 3 — Zip folder containing all the MATLAB codes used for this paper. (ZIP 447 kb) [file 12918_2017_522_MOESM3_ESM.zip]

Archive with 9 entries (9 files):
- Post/BT_model.mat
- Post/EC_model.mat
- Post/FP_model.mat
- Post/jac_3species_biofilm.m
- Post/jac_pa_biofilm.m
- Post/main_3species_biofilm.m
- Post/odes_3species_biofilm.m
- Post/plot_3species_biofilm_new.m
- Post/RHS.m
