# Supplementary material for: Microbiota dysbiosis in inflammatory bowel diseases: in silico investigation of the oxygen hypothesis
Source: BMC Syst Biol. 2017 Dec 28;11:145. doi: 10.1186/s12918-017-0522-1 (PMC5745886; doi:10.1186/s12918-017-0522-1)
Supplement: Supplementary file 3 — Zip folder containing all the MATLAB codes used for this paper. (ZIP 447 kb) [file 12918_2017_522_MOESM3_ESM.zip › Post/jac_3species_biofilm.m]

function Jac = jac_3species_biofilm(N,ns)

% Jacobian sparsity matrix calculation
% M. A. Henson, 3/9/15

Jac(1:ns,:) = [ones(ns,2*ns) zeros(ns,(N-1)*ns)];
for i=2:N
    Jac((i-1)*ns+1:(i-1)*ns+ns,:) = [zeros(ns,(i-2)*ns) ones(ns,3*ns) zeros(ns,(N-i)*ns)];
end
Jac(N*ns+1:N*ns+ns,:) = [zeros(ns,(N-1)*ns) ones(ns,2*ns)];

Jac = [Jac; zeros(1,size(Jac,2))];
Jac = [Jac zeros(size(Jac,1),1)];
