# Supplementary material for: Microbiota dysbiosis in inflammatory bowel diseases: in silico investigation of the oxygen hypothesis
Source: BMC Syst Biol. 2017 Dec 28;11:145. doi: 10.1186/s12918-017-0522-1 (PMC5745886; doi:10.1186/s12918-017-0522-1)
Supplement: Supplementary file 3 — Zip folder containing all the MATLAB codes used for this paper. (ZIP 447 kb) [file 12918_2017_522_MOESM3_ESM.zip › Post/plot_3species_biofilm_new.m]

function pflag = plot_3species_biofilm_new(T,Y,xflux,mflux,nspecies,nmet,N,ns,zs)

% Plot concentration time profiles in middle of biofilm

mz = round(N/2);

figure(1)
subplot(5,6,1)
plot(T,Y(:,ns*mz+1))
ylabel('BT')

subplot(5,6,2)
plot(T,Y(:,ns*mz+2))
ylabel('FP')

subplot(5,6,3)
plot(T,Y(:,ns*mz+3))
ylabel('EC')

subplot(5,6,4)
plot(T,Y(:,ns*mz+4))
ylabel('Arabinose')

subplot(5,6,5)
plot(T,Y(:,ns*mz+5))
ylabel('Fructose')

subplot(5,6,6)
plot(T,Y(:,ns*mz+6))
ylabel('Galactose')

subplot(5,6,7)
plot(T,Y(:,ns*mz+7))
ylabel('Glucose')

subplot(5,6,8)
plot(T,Y(:,ns*mz+8))
ylabel('Oxygen')

subplot(5,6,9)
plot(T,Y(:,ns*mz+9))
ylabel('Cysteine')

subplot(5,6,10)
plot(T,Y(:,ns*mz+10))
ylabel('Isoleucine')

subplot(5,6,11)
plot(T,Y(:,ns*mz+11))
ylabel('Leucine')

subplot(5,6,12)
plot(T,Y(:,ns*mz+12))
ylabel('Lysine')

subplot(5,6,13)
plot(T,Y(:,ns*mz+13))
ylabel('Methionine')

subplot(5,6,14)
plot(T,Y(:,ns*mz+14))
ylabel('Proline')

subplot(5,6,15)
plot(T,Y(:,ns*mz+15))
ylabel('Serine')

subplot(5,6,16)
plot(T,Y(:,ns*mz+16))
ylabel('Threonine')

subplot(5,6,17)
plot(T,Y(:,ns*mz+17))
ylabel('Trytophan')

subplot(5,6,18)
plot(T,Y(:,ns*mz+18))
ylabel('Valine')

subplot(5,6,19)
plot(T,Y(:,ns*mz+19))
ylabel('Acetate')

subplot(5,6,20)
plot(T,Y(:,ns*mz+20))
ylabel('Butyrate')

subplot(5,6,21)
plot(T,Y(:,ns*mz+21))
ylabel('CO2')

subplot(5,6,22)
plot(T,Y(:,ns*mz+22))
ylabel('Ethanol')

subplot(5,6,23)
plot(T,Y(:,ns*mz+23))
ylabel('Formate')

subplot(5,6,24)
plot(T,Y(:,ns*mz+24))
ylabel('Lactate')

subplot(5,6,25)
plot(T,Y(:,ns*mz+25))
ylabel('Propionate')

subplot(5,6,26)
plot(T,Y(:,ns*mz+26))
ylabel('Succinate')

% Plot concentration spatial profiles at final time

for i=1:N+1
    zloc(i) = (i-1)*zs;
    s1bm(i) = Y(end,ns*(i-1)+1);
    s2bm(i) = Y(end,ns*(i-1)+2);
    s3bm(i) = Y(end,ns*(i-1)+3);
    arb(i) = Y(end,ns*(i-1)+4);
    frc(i) = Y(end,ns*(i-1)+5);
    gal(i) = Y(end,ns*(i-1)+6);
    glc(i) = Y(end,ns*(i-1)+7);
    o2(i) = Y(end,ns*(i-1)+8);
    cys(i) = Y(end,ns*(i-1)+9);
    isl(i) = Y(end,ns*(i-1)+10);
    leu(i) = Y(end,ns*(i-1)+11);
    lys(i) = Y(end,ns*(i-1)+12);
    met(i) = Y(end,ns*(i-1)+13);
    pro(i) = Y(end,ns*(i-1)+14);
    ser(i) = Y(end,ns*(i-1)+15);
    thr(i) = Y(end,ns*(i-1)+16);
    trp(i) = Y(end,ns*(i-1)+17);
    val(i) = Y(end,ns*(i-1)+18);
    ace(i) = Y(end,ns*(i-1)+19);
    but(i) = Y(end,ns*(i-1)+20);
    co2(i) = Y(end,ns*(i-1)+21);
    eth(i) = Y(end,ns*(i-1)+22);
    frm(i) = Y(end,ns*(i-1)+23);
    lac(i) = Y(end,ns*(i-1)+24);
    prp(i) = Y(end,ns*(i-1)+25);
    suc(i) = Y(end,ns*(i-1)+26);
end

figure(2)
subplot(5,6,1)
plot(zloc,s1bm)
ylabel('BT')

subplot(5,6,2)
plot(zloc,s2bm)
ylabel('FP')

subplot(5,6,3)
plot(zloc,s3bm)
ylabel('EC')

subplot(5,6,4)
plot(zloc,arb)
ylabel('Arabinose')

subplot(5,6,5)
plot(zloc,frc)
ylabel('Fructose')

subplot(5,6,6)
plot(zloc,gal)
ylabel('Galactose')

subplot(5,6,7)
plot(zloc,glc)
ylabel('Glucose')

subplot(5,6,8)
plot(zloc,o2)
ylabel('Oxygen')

subplot(5,6,9)
plot(zloc,cys)
ylabel('Cysteine')

subplot(5,6,10)
plot(zloc,isl)
ylabel('Isoleucine')

subplot(5,6,11)
plot(zloc,leu)
ylabel('Leucine')

subplot(5,6,12)
plot(zloc,leu)
ylabel('Lysine')

subplot(5,6,13)
plot(zloc,met)
ylabel('Methionine')

subplot(5,6,14)
plot(zloc,pro)
ylabel('Proline')

subplot(5,6,15)
plot(zloc,ser)
ylabel('Serine')

subplot(5,6,16)
plot(zloc,thr)
ylabel('Threonine')

subplot(5,6,17)
plot(zloc,trp)
ylabel('Tryptophan')

subplot(5,6,18)
plot(zloc,val)
ylabel('Valine')

subplot(5,6,19)
plot(zloc,ace)
ylabel('Acetate')

subplot(5,6,20)
plot(zloc,but)
ylabel('Butyrate')

subplot(5,6,21)
plot(zloc,co2)
ylabel('CO2')

subplot(5,6,22)
plot(zloc,eth)
ylabel('Ethanol')

subplot(5,6,23)
plot(zloc,frm)
ylabel('Formate')

subplot(5,6,24)
plot(zloc,lac)
ylabel('Lactate')

subplot(5,6,25)
plot(zloc,prp)
ylabel('Propionate')

subplot(5,6,26)
plot(zloc,suc)
ylabel('Succinate')

% Plot exchange rate profiles at middle of biofilm

mz = round((N+1)/2);

figure(3)
subplot(5,5,1)
plot(T,xflux(1:nspecies:end,mz),T,xflux(2:nspecies:end,mz),T,xflux(3:nspecies:end,mz))
ylabel('Growth')
legend('BT','FP','EC')

subplot(5,5,2)
plot(T,mflux(1:nspecies:end,1,mz),T,mflux(2:nspecies:end,1,mz),T,mflux(3:nspecies:end,1,mz))
ylabel('Arabinose')

subplot(5,5,3)
plot(T,mflux(1:nspecies:end,2,mz),T,mflux(2:nspecies:end,2,mz),T,mflux(3:nspecies:end,2,mz))
ylabel('Fructose')

subplot(5,5,4)
plot(T,mflux(1:nspecies:end,3,mz),T,mflux(2:nspecies:end,3,mz),T,mflux(3:nspecies:end,3,mz))
ylabel('Galactose')

subplot(5,5,5)
plot(T,mflux(1:nspecies:end,4,mz),T,mflux(2:nspecies:end,4,mz),T,mflux(3:nspecies:end,4,mz))
ylabel('Glucose')

subplot(5,5,6)
plot(T,mflux(1:nspecies:end,5,mz),T,mflux(2:nspecies:end,5,mz),T,mflux(3:nspecies:end,5,mz))
ylabel('Oxygen')

subplot(5,5,7)
plot(T,mflux(1:nspecies:end,6,mz),T,mflux(2:nspecies:end,6,mz),T,mflux(3:nspecies:end,6,mz))
ylabel('Cysteine')

subplot(5,5,8)
plot(T,mflux(1:nspecies:end,7,mz),T,mflux(2:nspecies:end,7,mz),T,mflux(3:nspecies:end,7,mz))
ylabel('Isoleucine')

subplot(5,5,9)
plot(T,mflux(1:nspecies:end,8,mz),T,mflux(2:nspecies:end,8,mz),T,mflux(3:nspecies:end,8,mz))
ylabel('Leucine')

subplot(5,5,10)
plot(T,mflux(1:nspecies:end,9,mz),T,mflux(2:nspecies:end,9,mz),T,mflux(3:nspecies:end,9,mz))
ylabel('Lysine')

subplot(5,5,11)
plot(T,mflux(1:nspecies:end,10,mz),T,mflux(2:nspecies:end,10,mz),T,mflux(3:nspecies:end,10,mz))
ylabel('Methionine')

subplot(5,5,12)
plot(T,mflux(1:nspecies:end,11,mz),T,mflux(2:nspecies:end,11,mz),T,mflux(3:nspecies:end,11,mz))
ylabel('Proline')

subplot(5,5,13)
plot(T,mflux(1:nspecies:end,12,mz),T,mflux(2:nspecies:end,12,mz),T,mflux(3:nspecies:end,12,mz))
ylabel('Serine')

subplot(5,5,14)
plot(T,mflux(1:nspecies:end,13,mz),T,mflux(2:nspecies:end,13,mz),T,mflux(3:nspecies:end,13,mz))
ylabel('Threonine')

subplot(5,5,15)
plot(T,mflux(1:nspecies:end,14,mz),T,mflux(2:nspecies:end,14,mz),T,mflux(3:nspecies:end,14,mz))
ylabel('Tryptophan')

subplot(5,5,16)
plot(T,mflux(1:nspecies:end,15,mz),T,mflux(2:nspecies:end,15,mz),T,mflux(3:nspecies:end,15,mz))
ylabel('Valine')

subplot(5,5,17)
plot(T,mflux(1:nspecies:end,16,mz),T,mflux(2:nspecies:end,16,mz),T,mflux(3:nspecies:end,16,mz))
xlabel('Time [h]')
ylabel('Acetate')

subplot(5,5,18)
plot(T,mflux(1:nspecies:end,17,mz),T,mflux(2:nspecies:end,17,mz),T,mflux(3:nspecies:end,17,mz))
xlabel('Time [h]')
ylabel('Butyrate')

subplot(5,5,19)
plot(T,mflux(1:nspecies:end,18,mz),T,mflux(2:nspecies:end,18,mz),T,mflux(3:nspecies:end,18,mz))
xlabel('Time [h]')
ylabel('CO2')

subplot(5,5,20)
plot(T,mflux(1:nspecies:end,19,mz),T,mflux(2:nspecies:end,19,mz),T,mflux(3:nspecies:end,19,mz))
xlabel('Time [h]')
ylabel('Ethanol')

subplot(5,5,21)
plot(T,mflux(1:nspecies:end,20,mz),T,mflux(2:nspecies:end,20,mz),T,mflux(3:nspecies:end,20,mz))
xlabel('Time [h]')
ylabel('Formate')

subplot(5,5,22)
plot(T,mflux(1:nspecies:end,21,mz),T,mflux(2:nspecies:end,21,mz),T,mflux(3:nspecies:end,21,mz))
xlabel('Time [h]')
ylabel('Lactate')

subplot(5,5,23)
plot(T,mflux(1:nspecies:end,22,mz),T,mflux(2:nspecies:end,22,mz),T,mflux(3:nspecies:end,22,mz))
xlabel('Time [h]')
ylabel('Propionate')

subplot(5,5,24)
plot(T,mflux(1:nspecies:end,23,mz),T,mflux(2:nspecies:end,23,mz),T,mflux(3:nspecies:end,23,mz))
xlabel('Time [h]')
ylabel('Succinate')

% Plot exchange rate spatial profiles at final time

for i=1:N+1
    zloc(i) = (i-1)*zs;
    vs1bm(i) = xflux(end-2,i);
    vs2bm(i) = xflux(end-1,i);
    vs3bm(i) = xflux(end,i); 
end

varb = squeeze(mflux(end-2:end,1,:));
vfrc = squeeze(mflux(end-2:end,2,:));
vgal = squeeze(mflux(end-2:end,3,:));
vglc = squeeze(mflux(end-2:end,4,:));
vo2 = squeeze(mflux(end-2:end,5,:));
vcys = squeeze(mflux(end-2:end,6,:));
visl = squeeze(mflux(end-2:end,7,:));
vleu = squeeze(mflux(end-2:end,8,:));
vlys = squeeze(mflux(end-2:end,9,:));
vmet = squeeze(mflux(end-2:end,10,:));
vpro = squeeze(mflux(end-2:end,11,:));
vser = squeeze(mflux(end-2:end,12,:));
vthr = squeeze(mflux(end-2:end,13,:));
vtrp = squeeze(mflux(end-2:end,14,:));
vval = squeeze(mflux(end-2:end,15,:));
vace = squeeze(mflux(end-2:end,16,:));
vbut = squeeze(mflux(end-2:end,17,:));
vco2 = squeeze(mflux(end-2:end,18,:));
veth = squeeze(mflux(end-2:end,19,:));
vfrm = squeeze(mflux(end-2:end,20,:));
vlac = squeeze(mflux(end-2:end,21,:));
vprp = squeeze(mflux(end-2:end,22,:));
vsuc = squeeze(mflux(end-2:end,23,:));

figure(4)

subplot(5,5,1)
plot(zloc,vs1bm,zloc,vs2bm,zloc,vs3bm)
ylabel('Growth')
legend('BT','FP','EC')

subplot(5,5,2)
plot(zloc,varb)
ylabel('Arabinose')

subplot(5,5,3)
plot(zloc,vfrc)
ylabel('Fructose')

subplot(5,5,4)
plot(zloc,vgal)
ylabel('Galactose')

subplot(5,5,5)
plot(zloc,vglc)
ylabel('Glucose')

subplot(5,5,6)
plot(zloc,vo2)
ylabel('O2')

subplot(5,5,7)
plot(zloc,vcys)
ylabel('Cysteine')

subplot(5,5,8)
plot(zloc,vleu)
ylabel('Leucine')

subplot(5,5,9)
plot(zloc,visl)
ylabel('Isoleucine')

subplot(5,5,10)
plot(zloc,vlys)
ylabel('Lysine')

subplot(5,5,11)
plot(zloc,vmet)
ylabel('Methionine')

subplot(5,5,12)
plot(zloc,vpro)
ylabel('Proline')

subplot(5,5,13)
plot(zloc,vser)
ylabel('Serine')

subplot(5,5,14)
plot(zloc,vthr)
ylabel('Threonine')

subplot(5,5,15)
plot(zloc,vtrp)
ylabel('Tryptophan')

subplot(5,5,16)
plot(zloc,vval)
ylabel('Valine')

subplot(5,5,17)
plot(zloc,vace)
ylabel('Acetate')

subplot(5,5,18)
plot(zloc,vbut)
ylabel('Butyrate')

subplot(5,5,19)
plot(zloc,vco2)
ylabel('CO2')

subplot(5,5,20)
plot(zloc,veth)
ylabel('Ethanol')

subplot(5,5,21)
plot(zloc,vfrm)
ylabel('Formate')

subplot(5,5,22)
plot(zloc,vlac)
ylabel('Lactate')

subplot(5,5,23)
plot(zloc,vprp)
ylabel('Propionate')

subplot(5,5,24)
plot(zloc,vsuc)
xlabel('Location (micron)')
ylabel('Succinate')

pflag = 1;

end
